# Supplementary material for: Towards a Trait-Based Approach to Potentiate Yield under Drought in Legume-Rich Annual Forage Mixtures
Source: Plants (Basel). 2021 Aug 25;10(9):1763. doi: 10.3390/plants10091763 (PMC8467334; doi:10.3390/plants10091763)
Supplement: Supplementary file 1 [file plants-10-01763-s001.zip]

Archive with 1 entries (1 files):
- plants-1343680-supplementary.pdf
